# Supplementary material for: Phytochemical Profile and Biological Activities of Rtanj’s Hypericum perforatum Infusion Tea and Methanolic Extracts: Insights from LC-MS/MS and HPTLC–Bioautography
Source: Plants (Basel). 2025 May 1;14(9):1377. doi: 10.3390/plants14091377 (PMC12073223; doi:10.3390/plants14091377)
Supplement: Supplementary file 1 [file plants-14-01377-s001.zip]

Archive with 1 entries (1 files):
- plants-3580661-supplementary.pdf
